# Supplementary material for: Estimating the Optimal COVID-19 Booster Timing Using Surrogate Correlates of Protection: A Longitudinal Antibody Study in Naïve and Previously Infected Individuals
Source: Pathogens. 2025 Nov 10;14(11):1138. doi: 10.3390/pathogens14111138 (PMC12655711; doi:10.3390/pathogens14111138)
Supplement: Supplementary file 1 [file pathogens-14-01138-s001.zip]

Archive with 1 entries (1 files):
- pathogens-3847574-supplementary.pdf
